# Supplementary material for: Factors Influencing the Adoption of Magnetic Resonance-Guided High-Intensity Focused Ultrasound for Painful Bone Metastases in Europe, A Group Concept Mapping Study
Source: Int J Environ Res Public Health. 2023 Jan 7;20(2):1084. doi: 10.3390/ijerph20021084 (PMC9858703; doi:10.3390/ijerph20021084)
Supplement: Supplementary file 1 [file ijerph-20-01084-s001.zip]

Archive with 1 entries (1 files):
- ijerph-2060160-supplementary.pdf
